# Supplementary material for: Microcirculatory Changes in Term Newborns with Suspected Infection: An Observational Prospective Study
Source: Int J Pediatr. 2013 Jan 10;2013:768784. doi: 10.1155/2013/768784 (PMC3556883; doi:10.1155/2013/768784)
Supplement: Supplementary file 1 — Supplementary Movie 1: Scan from a term newborn with moderate infection: heterogeneity dominates the image: no flow, sluggish flow, intermittent flow and continuous flow vessels are seen. Clinical information: Leucocytes = 28.8 G/l, Hematocrit = 50%, CRP = 0.72 mg/dl (next day increased up to 2.89 mg/dl). Recapillarisation time 3 seconds. Supplementary Movie 2: Scan of a healthy term newborn showing a homogeneous continuous flow. Throughout the whole image a normal flow can be seen. [file 768784.f1.zip]

Archive with 2 entries (2 files):
- Movie1.avi
- Movie2.avi
